# Supplementary material for: Air Pollution, Asthma and Diet: From Mechanisms to Prevention Strategies
Source: Nutrients. 2026 Feb 15;18(4):639. doi: 10.3390/nu18040639 (PMC12942803; doi:10.3390/nu18040639)
Supplement: Supplementary file 1 [file nutrients-18-00639-s001.zip]

Archive with 1 entries (1 files):
- nutrients-4123196-supplementary.pdf
